# Supplementary material for: Distribution of events of positive selection and population differentiation in a metabolic pathway: the case of asparagine N-glycosylation
Source: BMC Evol Biol. 2012 Jun 25;12:98. doi: 10.1186/1471-2148-12-98 (PMC3426484; doi:10.1186/1471-2148-12-98)
Supplement: Additional file 1 — Table S1. HGDP populations and the number of individuals used in the study. S2. List of genes analyzed. S3. Mean FST values per Gene, by Continental group. S4. Z scores and combined p-values for FST estimates of all SNPs within a gene region ± 100 kb for all genes of Asparagine N-Glycosylation pathway. S5. Mean iHS values per Gene, by Continental group. S6. Z scores and combined p values for iHS estimates of all SNPs within a gene region ± 100 kb for all genes of Asparagine N-Glycosylation pathway. S7. Mann–Whitney U Test comparing upstream and downstream parts of the pathway. S8. Comparison of the number of events of genetic differentiation (FST) and positive selection (iHS) between the upstream and downstream part of the pathway. S9. Hypergeometric test per population. S10. Node centralities by gene. (XLS 155 kb) [file 1471-2148-12-98-S1.xls]

## Sheet: Table S1 number of individuals
Table S1a: Number of individuals by Continental Group. Continental Groups are defined in the Methods section.
Continental Group	Continental Group Code	Number of Individuals
Sub-Saharan Africa	SSAFR	101
Middle-East-North Africa	MENA	163
Europe	EUR	157
Central-South Asia	CSASIA	200
East Asia	EASIA	228
Oceania	OCE	27
America	AME	64
Table S1b: number of individuals by Population
Continental Group	Population	Number of Individuals
SSAFR	Mbuti-pygmy	13
SSAFR	Biaka-pygmy	21
SSAFR	San	5
SSAFR	Bantu (Kenya)	11
SSAFR	Mandenka	22
SSAFR	Yoruba	21
SSAFR	Bantu (South Africa)	8
MENA	Bedouin	46
MENA	Palestinian	46
MENA	Druze	42
MENA	Mozabite	29
EUR	Orcadian	15
EUR	Adygei	17
EUR	Italian	12
EUR	Tuscan	8
EUR	Sardinian	28
EUR	Russian	25
EUR	Basque	24
EUR	French	28
CSASIA	Balochi	24
CSASIA	Sindhi	24
CSASIA	Hazara	22
CSASIA	Uygur	10
CSASIA	Brahui	25
CSASIA	Kalash	23
CSASIA	Pathan	22
CSASIA	Burusho	25
CSASIA	Makrani	25
EASIA	Oroqen	9
EASIA	Tujia	10
EASIA	Han-nchina	10
EASIA	Dai	10
EASIA	Hezhen	8
EASIA	Naxi	8
EASIA	Cambodian	10
EASIA	Tu	10
EASIA	Yi	10
EASIA	Japanese	28
EASIA	Lahu	8
EASIA	Mongola	10
EASIA	She	10
EASIA	Han	34
EASIA	Xibo	9
EASIA	Yakut	25
EASIA	Daur	9
EASIA	Miao	10
OCE	Papuan	17
OCE	Melanesian	10
AME	Colombian	7
AME	Pima	14
AME	Karitiana	14
AME	Surui	8
AME	Maya	21

## Sheet: Table S2 list of genes
Table S2: List of genes analyzed
Gene name	Ensembl ID	Position Upstream/Downstream of ER Quality Control Cycle	Sub-pathway	chromosome	start	end	SNPs within ± 100 kb	notes
ALG1	ENSG00000033011	Upstream	Precursor biosynthesis	16	5061810	5077379	51
ALG10	ENSG00000139133	Upstream	Precursor biosynthesis	12	34066482	34072503	22	a
ALG10B	ENSG00000175548	Upstream	Precursor biosynthesis	12	36996823	37009795	25	a
ALG11	ENSG00000253710	Upstream	Precursor biosynthesis	13	51484550	51501781	29
ALG12	ENSG00000182858	Upstream	Precursor biosynthesis	22	48682856	48698110	22
ALG13	ENSG00000101901	Upstream	Precursor biosynthesis	X	110811069	110818680	NA	a
ALG14	ENSG00000172339	Upstream	Precursor biosynthesis	1	95220866	95311095	72
ALG2	ENSG00000119523	Upstream	Precursor biosynthesis	9	101018527	101024067	48
ALG3	ENSG00000214160	Upstream	Precursor biosynthesis	3	185442810	185449453	41
ALG6	ENSG00000088035	Upstream	Precursor biosynthesis	1	63605848	63676820	46
ALG8	ENSG00000159063	Upstream	Precursor biosynthesis	11	77489635	77528347	56
ALG9	ENSG00000086848	Upstream	Precursor biosynthesis	11	111158128	111247214	26
DPAGT1	ENSG00000172269	Upstream	Precursor biosynthesis	11	118472422	118477995	37
RFT1	ENSG00000163933	Upstream	Precursor biosynthesis	3	53097542	53139510	53
DAD1	ENSG00000129562	Upstream	OST complex	14	22103646	22127983	115
DDOST	ENSG00000244038	Upstream	OST complex	1	20850846	20860624	58
RPN1	ENSG00000163902	Upstream	OST complex	3	129821502	129852409	31
RPN2	ENSG00000118705	Upstream	OST complex	20	35240869	35303437	34
STT3A	ENSG00000134910	Upstream	OST complex	11	124967948	124996490	36
STT3B	ENSG00000163527	Upstream	OST complex	3	31549494	31652560	74
TUSC3	ENSG00000104723	Upstream	OST complex	8	15442100	15666366	257
EDEM3	ENSG00000116406	Upstream	CNX CRT	1	182926247	182990664	44
GANAB	ENSG00000089597	Upstream	CNX CRT	11	62148873	62170680	17
GCS1	ENSG00000115275	Upstream	CNX CRT	2	74541691	74546045	16
MAN1B1	ENSG00000177239	Upstream	CNX CRT	9	139101237	139123460	18
PRKCSH	ENSG00000130175	Upstream	CNX CRT	19	11407268	11422782	23
UGCGL1	ENSG00000136731	Upstream	CNX CRT	2	128565363	128665461	42
UGCGL2	ENSG00000102595	Upstream	CNX CRT	13	95251836	95503638	41
FUT8	ENSG00000033170	Downstream	Branching 1	14	64947592	65279715	101
MAN1A1	ENSG00000111885	Downstream	Branching 1	6	119540965	119712625	98
MAN1A2	ENSG00000198162	Downstream	Branching 1	1	117711607	117869843	81
MAN1C1	ENSG00000117643	Downstream	Branching 1	1	25816545	25983845	43
MAN2A1	ENSG00000112893	Downstream	Branching 1	5	109053054	109231328	100
MAN2A2	ENSG00000196547	Downstream	Branching 1	15	89248423	89266819	56
MGAT1	ENSG00000131446	Downstream	Branching 1	5	180150146	180162654	41
MGAT2	ENSG00000168282	Downstream	Branching 1	14	49157238	49159949	26
MGAT3	ENSG00000128268	Downstream	Branching 1	22	38213174	38218145	39
MGAT5	ENSG00000152127	Downstream	Branching 1	2	134728299	134922938	151
B4GALT1	ENSG00000086062	Downstream	Branching 2	9	33100638	33157356	83
B4GALT2	ENSG00000117411	Downstream	Branching 2	1	44217452	44229427	48
B4GALT3	ENSG00000158850	Downstream	Branching 2	1	159407724	159413938	45
MGAT4A	ENSG00000071073	Downstream	Branching 2	2	98602000	98714021	49
MGAT4B	ENSG00000161013	Downstream	Branching 2	5	179156710	179162677	28
MGAT5B	ENSG00000167889	Downstream	Branching 2	17	72376392	72458066	118
ST3GAL4	ENSG00000110080	Downstream	Branching 2	11	125731305	125789743	86
ST6GAL1	ENSG00000073849	Downstream	Branching 2	3	188131209	188279035	120
ST8SIA2	ENSG00000140557	Downstream	Branching 2	15	90738143	90812962	139
ST8SIA3	ENSG00000177511	Downstream	Branching 2	18	53170718	53187159	44
ST8SIA6	ENSG00000148488	Downstream	Branching 2	10	17402681	17536260	120
ALG5	ENSG00000120697		substrates	13	36421909	36471504	44
DOLK	ENSG00000175283		substrates	9	130747629	130749833	21
DOLPP1	ENSG00000167130		substrates	9	130883203	130892537	32
DPM1	ENSG00000000419		substrates	20	48984811	49008467	63
DPM2	ENSG00000136908		substrates	9	129737202	129739956	39
DPM3	ENSG00000179085		substrates	1	153378990	153379507	28
GMPPA	ENSG00000144591		substrates	2	220071856	220079955	31
GMPPB	ENSG00000173540		substrates	3	49733935	49736388	10	a
PGM3	ENSG00000013375		substrates	6	83935346	83959654	36
PMM1	ENSG00000100417		substrates	22	40302835	40315817	24
PMM2	ENSG00000140650		substrates	16	8799170	8850695	82
UAP1	ENSG00000117143		substrates	1	160797919	160836257	52
MANEA	ENSG00000172469			6	96132133	96164047	46	b
a: Genes not included in the analysis given their low number of SNPs, or because they are in the X chromosome.
b: MANEA gene is relevant to the pathway, but can not be classified in a subpathway
Note that genes involved in the synthesis of substrates are not included in Upstream/Downstream distintion as the product of these genes is required both in the upstream and the downstream part of the Asparagine N-Glycosylation pathway

## Sheet: Table S3 mean Fst by gene
Table S3: Mean FST values per Gene, by Continental group. The mean FST value is indicated for each gene region (gene ± 100 kb) along with lower and upper 95% confidence interval and the number of SNPs used.
	SSAFR				MENA				EUR				CSASIA				EASIA				OCE				AME
gene	mean	95% CI		N	mean	95% CI		N	mean	95% CI		N	mean	95% CI		N	mean	95% CI		N	mean	95% CI		N	mean	95% CI		N
ALG1	0.047	0.033	0.061	35	0.026	0.015	0.037	37	0.007	0.004	0.011	36	0.023	0.017	0.028	36	0.007	0.005	0.01	32	0.142	0.093	0.192	27	0.065	0.041	0.088	31
ALG11	0.031	0.02	0.042	23	0.021	0.013	0.029	24	0.017	0.013	0.021	24	0.008	0.005	0.012	24	0.021	0.012	0.03	22	0.227	0.178	0.276	22	0.118	0.084	0.153	23
ALG12	0.068	0.025	0.111	18	0.015	0.01	0.021	17	0.007	0.001	0.013	17	0.042	0.027	0.057	17	0.005	0.002	0.008	15	0.052	0	0.126	12	0.048	0.002	0.094	15
ALG14	0.032	0.02	0.044	37	0.025	0.013	0.037	40	0.025	0.018	0.032	40	0.019	0.011	0.027	40	0.01	0.005	0.015	37	0.114	0.077	0.151	29	0.138	0.093	0.182	27
ALG2	0.055	0.037	0.074	39	0.015	0.01	0.02	36	0.009	0.006	0.012	35	0.026	0.018	0.033	31	0.015	0.01	0.019	26	0.146	0.084	0.208	13	0.098	0.071	0.126	32
ALG3	0.033	0.021	0.045	25	0.011	0.006	0.016	32	0.013	0.008	0.017	34	0.027	0.018	0.036	33	0.03	0.02	0.04	26	0.023	0	0.049	13	0.1	0.054	0.146	23
ALG5	0.056	0.034	0.079	24	0.026	0.011	0.04	21	0.011	0.006	0.017	22	0.019	0.01	0.028	20	0.026	0.015	0.037	16	0.167	0.049	0.285	10	0.046	0.02	0.072	20
ALG6	0.028	0.015	0.042	25	0.001	0	0.002	28	0.009	0.003	0.014	29	0.031	0.021	0.04	31	0.028	0.02	0.037	29	0.087	0.021	0.153	18	0.118	0.086	0.151	27
ALG8	0.07	0.051	0.09	39	0.019	0.013	0.026	42	0.019	0.012	0.026	43	0.027	0.021	0.033	44	0.028	0.02	0.037	37	0.105	0.083	0.127	28	0.055	0.035	0.074	32
ALG9	0.05	0.016	0.083	12	0.009	0.001	0.017	12	0.007	0.001	0.014	13	0.029	0.016	0.043	10	0.012	0	0.026	10	0.003	0	0.009	8	0.094	0.06	0.128	10
B4GALT1	0.062	0.048	0.076	50	0.01	0.006	0.015	49	0.013	0.01	0.016	52	0.024	0.018	0.03	53	0.027	0.022	0.031	49	0.116	0.087	0.145	46	0.036	0.025	0.046	36
B4GALT2	0.037	0.023	0.051	40	0.041	0.029	0.053	42	0.012	0.008	0.015	40	0.006	0.003	0.009	41	0.029	0.022	0.035	40	0.073	0.039	0.106	34	0.085	0.062	0.108	34
B4GALT3	0.061	0.039	0.082	29	0.005	0.002	0.009	39	0.006	0.003	0.009	42	0.013	0.009	0.017	41	0.011	0.007	0.015	37	0.059	0.033	0.085	32	0.097	0.069	0.125	35
DAD1	0.044	0.036	0.052	96	0.02	0.014	0.027	101	0.008	0.006	0.011	98	0.024	0.019	0.029	99	0.009	0.007	0.011	90	0.045	0.026	0.064	71	0.107	0.084	0.13	72
DDOST	0.053	0.038	0.068	48	0.005	0.002	0.008	44	0.023	0.017	0.03	47	0.031	0.021	0.04	48	0.016	0.01	0.021	43	0.044	0.016	0.071	41	0.057	0.028	0.085	36
DOLK	0.084	0.054	0.114	13	0.005	0	0.01	17	0.011	0.002	0.021	18	0.014	0.005	0.022	16	0.019	0.011	0.027	16	0.071	0.016	0.125	16	0.029	0.011	0.046	14
DOLPP1	0.064	0.049	0.078	21	0.006	0	0.013	22	0.005	0	0.01	24	0.011	0.005	0.017	24	0.012	0.007	0.018	25	0.052	0.013	0.091	25	0.022	0.007	0.037	23
DPAGT1	0.071	0.05	0.091	27	0.01	0.006	0.014	29	0.016	0.011	0.021	30	0.033	0.025	0.041	28	0.026	0.015	0.037	26	0.189	0.117	0.26	22	0.174	0.148	0.201	20
DPM1	0.037	0.025	0.049	49	0.039	0.031	0.047	49	0.01	0.005	0.014	44	0.011	0.006	0.016	48	0.004	0.002	0.006	46	0.06	0.031	0.089	44	0.097	0.08	0.113	44
DPM2	0.031	0.017	0.044	35	0.006	0.002	0.01	34	0.013	0.006	0.02	28	0.021	0.016	0.026	35	0.013	0.009	0.017	34	0.023	0.005	0.04	24	0.077	0.056	0.099	30
DPM3	0.076	0.05	0.102	25	0.015	0.009	0.02	28	0.01	0.004	0.016	28	0.11	0.092	0.129	27	0.01	0.004	0.016	22	0.023	0.01	0.036	24	0.085	0.063	0.108	24
EDEM3	0.043	0.027	0.06	23	0.005	0.002	0.007	27	0.006	0.002	0.01	27	0.019	0.014	0.025	26	0.012	0.004	0.019	24	0.029	0.005	0.053	24	0.043	0.028	0.057	26
FUT8	0.021	0.01	0.031	19	0.008	0.004	0.012	20	0.019	0.005	0.033	20	0.046	0.036	0.056	19	0.009	0.005	0.014	18	0.044	0	0.118	4	0.169	0.143	0.196	20
GANAB	0.066	0.025	0.106	11	0.006	0.001	0.012	13	0.006	0.002	0.011	13	0.013	0.006	0.021	12	0.011	0.003	0.018	10	0.048	0	0.123	9	0.093	0.063	0.122	6
GCS1	0.045	0.014	0.077	13	0.039	0.021	0.056	12	0.006	0.001	0.011	11	0.045	0.027	0.062	12	0.026	0.016	0.036	12	0.001	0	0.003	12	0.099	0.089	0.108	7
GMPPA	0.043	0.029	0.057	28	0.022	0.01	0.034	26	0.01	0.005	0.015	26	0.021	0.014	0.028	26	0.005	0.002	0.007	27	0.167	0.091	0.242	25	0.175	0.143	0.207	26
MAN1A1	0.055	0.043	0.067	44	0.023	0.016	0.03	49	0.01	0.007	0.013	49	0.013	0.007	0.018	50	0.023	0.016	0.029	44	0.252	0.233	0.272	30	0.002	0	0.004	43
MAN1A2	0.043	0.024	0.062	29	0.009	0.005	0.014	29	0.019	0.012	0.025	29	0.021	0.015	0.026	28	0.014	0.011	0.016	25	0.086	0.058	0.115	17	0.049	0.03	0.068	22
MAN1B1	0.072	0.047	0.098	15	0.037	0.021	0.053	16	0.009	0.001	0.017	15	0.011	0.004	0.019	14	0.036	0.012	0.06	14	0.04	0	0.089	12	0.048	0.013	0.084	14
MAN1C1	0.034	0.02	0.047	25	0.016	0.01	0.021	24	0.019	0.01	0.028	20	0.02	0.012	0.027	21	0.003	0.001	0.006	20	0.09	0.041	0.14	20	0.154	0.122	0.186	18
MAN2A1	0.065	0.05	0.08	38	0.024	0.016	0.031	43	0.006	0.004	0.008	44	0.037	0.03	0.045	38	0.002	0	0.003	31	0.037	0.017	0.056	33	0.104	0.085	0.124	31
MAN2A2	0.031	0.02	0.042	38	0.013	0.007	0.019	42	0.013	0.009	0.017	43	0.063	0.043	0.083	43	0.008	0.004	0.013	30	0.101	0.054	0.148	26	0.093	0.059	0.127	20
MANEA	0.042	0.032	0.052	39	0.013	0.009	0.017	35	0.009	0.005	0.013	38	0.016	0.011	0.021	41	0.016	0.01	0.022	33	0.007	0	0.014	20	0.099	0.082	0.117	35
MGAT1	0.045	0.024	0.065	28	0.004	0.001	0.008	27	0.009	0.005	0.013	27	0.026	0.015	0.037	29	0.009	0.004	0.015	28	0.051	0.031	0.071	25	0.09	0.071	0.109	26
MGAT2	0.048	0.028	0.067	25	0.031	0.018	0.044	26	0.007	0.004	0.011	26	0.019	0.015	0.023	26	0.016	0.009	0.022	15	0	0	0.001	13	0.046	0.034	0.058	23
MGAT3	0.026	0.015	0.037	31	0.014	0.008	0.02	35	0.013	0.007	0.019	37	0.055	0.036	0.073	36	0.034	0.019	0.049	19	0.145	0.069	0.222	17	0.174	0.133	0.215	21
MGAT4A	0.086	0.061	0.111	30	0.012	0.009	0.015	33	0.029	0.022	0.036	33	0.003	0.001	0.006	32	0.037	0.026	0.048	29	0.044	0.016	0.072	21	0.038	0.022	0.055	23
MGAT4B	0.032	0.012	0.053	20	0.014	0.006	0.023	24	0.011	0.006	0.016	24	0.042	0.027	0.058	24	0.028	0.016	0.04	22	0.035	0.012	0.058	20	0.057	0.029	0.085	15
MGAT5	0.03	0.022	0.037	63	0.02	0.014	0.026	53	0.023	0.016	0.029	50	0.017	0.012	0.021	55	0.01	0.006	0.014	57	0.077	0.044	0.11	51	0.066	0.049	0.083	46
MGAT5B	0.044	0.034	0.053	76	0.021	0.016	0.027	79	0.013	0.01	0.016	79	0.032	0.026	0.038	81	0.011	0.008	0.014	74	0.072	0.051	0.093	65	0.101	0.074	0.129	71
PGM3	0.036	0.023	0.048	27	0.019	0.01	0.028	30	0.011	0.006	0.016	27	0.019	0.012	0.026	30	0.005	0.002	0.007	30	0.197	0.124	0.27	18	0.063	0.039	0.086	27
PMM1	0.085	0.047	0.124	18	0.012	0.005	0.02	16	0.011	0.001	0.021	14	0.028	0.02	0.037	17	0.046	0.024	0.068	16	0.029	0	0.084	7	0.173	0.068	0.279	8
PMM2	0.037	0.027	0.047	63	0.025	0.019	0.03	66	0.01	0.006	0.014	63	0.015	0.012	0.019	59	0.005	0.002	0.007	50	0.138	0.092	0.184	45	0.074	0.059	0.09	54
PRKCSH	0.041	0.021	0.06	19	0.025	0.014	0.035	19	0.011	0.005	0.017	17	0.015	0.005	0.024	19	0.018	0.01	0.026	17	0.068	0.005	0.131	14	0.047	0	0.101	13
RFT1	0.025	0.016	0.035	36	0.015	0.009	0.022	39	0.018	0.009	0.026	38	0.016	0.012	0.021	38	0.007	0.004	0.011	36	0.109	0.07	0.148	35	0.04	0.023	0.058	31
RPN1	0.045	0.03	0.06	24	0.02	0.006	0.033	25	0.006	0.003	0.01	24	0.012	0.007	0.016	23	0.012	0.007	0.017	23	0.14	0.058	0.221	23	0.084	0.044	0.125	23
RPN2	0.027	0.017	0.038	21	0.015	0.008	0.023	19	0.033	0.02	0.045	19	0.023	0.012	0.034	19	0.002	0	0.005	15	0.271	0.199	0.343	15	0.043	0.03	0.055	11
ST3GAL4	0.09	0.068	0.112	43	0.008	0.004	0.012	54	0.012	0.008	0.016	55	0.032	0.022	0.042	57	0.01	0.007	0.013	50	0.047	0.029	0.065	46	0.085	0.072	0.098	43
ST6GAL1	0.038	0.026	0.049	67	0.019	0.013	0.024	68	0.01	0.007	0.014	71	0.009	0.005	0.013	69	0.017	0.014	0.021	71	0.089	0.064	0.113	54	0.078	0.059	0.097	58
ST8SIA2	0.047	0.038	0.056	93	0.013	0.01	0.017	92	0.008	0.006	0.011	92	0.024	0.02	0.028	93	0.019	0.015	0.023	83	0.12	0.091	0.15	83	0.105	0.088	0.121	72
ST8SIA3	0.043	0.031	0.054	34	0.017	0.008	0.026	32	0.033	0.025	0.042	31	0.029	0.015	0.042	33	0.017	0.009	0.026	24	0.185	0.109	0.26	15	0.082	0.051	0.114	24
ST8SIA6	0.033	0.023	0.042	63	0.024	0.019	0.029	59	0.024	0.018	0.03	57	0.045	0.035	0.056	58	0.013	0.009	0.018	54	0.068	0.043	0.093	58	0.048	0.033	0.064	54
STT3A	0.06	0.046	0.074	31	0.026	0.018	0.034	31	0.024	0.017	0.031	30	0.014	0.008	0.019	29	0.002	0	0.003	20	0.025	0	0.051	18	0.153	0.12	0.186	18
STT3B	0.021	0.011	0.032	30	0.015	0.009	0.021	31	0.017	0.011	0.023	31	0.029	0.02	0.038	32	0.009	0.005	0.013	29	0.168	0.069	0.268	22	0.116	0.09	0.143	23
TUSC3	0.022	0.013	0.03	63	0.021	0.017	0.024	70	0.022	0.018	0.025	69	0.009	0.007	0.012	70	0.019	0.014	0.023	70	0.068	0.048	0.088	47	0.073	0.057	0.088	61
UAP1	0.04	0.028	0.053	32	0.008	0.003	0.012	32	0.01	0.007	0.014	32	0.016	0.01	0.023	36	0.017	0.012	0.022	32	0.009	0.001	0.017	26	0.059	0.033	0.086	31
UGCGL1	0.052	0.027	0.077	21	0.033	0.02	0.045	22	0.02	0.009	0.031	20	0.01	0.006	0.013	24	0.022	0.016	0.029	18	0.131	0.086	0.176	12	0.114	0.085	0.144	20
UGCGL2	0.053	0.034	0.071	18	0.015	0.009	0.021	19	0.016	0.008	0.024	18	0.011	0.005	0.018	19	0.021	0.015	0.027	19	0.13	0.078	0.183	15	0.003	0.001	0.005	10

## Sheet: Table S4 Fst combined p-values
Table S4: Z scores and combined p-values for FST estimates of all SNPs within a gene region ± 100 kb for all genes of Asparagine N-Glycosylation pathway. Significance is calculated by outlier method using a genomic distribution (0.05 cut-offs) calculated per population, are shown below.
			SSAFR		MENA		EUR		CSASIA		EASIA		AME		OCE
Sub-pathway	Position (relative to Calnexin/Calreticulin Cycle)	gene	z	p	z	p	z	p	z	p	z	p	z	p	z	p
Precursor Biosynthesis	Upstream	ALG1	72.7	0.389	103.21	0.0141	39.54	0.999	64.9	0.712	35.8	0.998	45.12	0.947	76.75	0.0226
		ALG11	33.9	0.907	52.34	0.309	56.12	0.197	16.5	1	55.19	0.12	57.18	0.125	75.9	0.002
		ALG12	53	0.034	30.29	0.65	18.76	0.984	56.6	0.0088	14.1	0.994	15.84	0.984	12.49	0.974
		ALG14	55	0.952	103.44	0.0401	135.1	0.0001	63.9	0.906	51.21	0.98	87.25	0.0028	64.58	0.258
		ALG2	93.9	0.106	63.34	0.757	52.88	0.937	66.2	0.333	47.83	0.639	64.85	0.447	34.11	0.132
		ALG3	35	0.946	44.84	0.967	64.15	0.61	70.4	0.334	89.18	0.001	51.29	0.274	6.81	1
		ALG6	32.9	0.97	7.48	1	35.5	0.991	77	0.0946	98.03	0.0008	81.82	0.0086	26.75	0.869
		ALG8	122.6	0.0009	86.81	0.395	109.34	0.0455	95.6	0.271	124.44	0.0002	39.08	0.994	58.62	0.379
		ALG9	30.7	0.163	13.83	0.95	17.54	0.892	22.8	0.297	17.2	0.64	19.96	0.461	0.98	1
		DPAGT1	85.3	0.0043	35.14	0.992	65.08	0.304	74.5	0.05	78.25	0.0107	84.36	5.25e-05	66.19	0.0169
		RFT1	45.4	0.994	66.78	0.814	91.77	0.105	50.5	0.989	38.45	1	34.96	0.998	66.01	0.613
OST complex		DAD1	204.2	0.259	228.71	0.0956	124.59	1	190.6	0.634	112.67	1	188.21	0.0078	73.16	1
		DDOST	113.7	0.105	33.74	1	147.1	0.0004	118.3	0.0612	83.34	0.561	50.2	0.976	41.81	1
		RPN1	49.1	0.427	54.64	0.303	25.22	0.997	21.6	0.999	37.71	0.803	41.83	0.648	55.48	0.16
		RPN2	25.5	0.979	33.45	0.68	81.16	6e-05	34.7	0.622	3.71	1	8.86	0.994	61.05	0.0007
		STT3A	84.6	0.0298	88.01	0.0166	97.05	0.0017	37.3	0.984	6.35	1	57.7	0.0123	9.55	1
		STT3B	33.4	0.998	55.37	0.711	71.49	0.192	75.7	0.15	36.95	0.986	55.53	0.158	64.35	0.0243
		TUSC3	63	1	160.2	0.116	200.64	0.0004	57.9	1	166.21	0.0646	96.95	0.954	71.16	0.962
CNX_CRT		EDEM3	45.5	0.494	19.65	1	25.25	1	38.8	0.912	35.82	0.903	23.19	1	17.05	1
		GANAB	32	0.0779	11.25	0.995	12.9	0.985	12.9	0.968	13.83	0.839	16.75	0.159	7.28	0.988
		GCS1	27	0.41	48.25	0.0024	11.86	0.96	42.3	0.0119	37.24	0.0414	12.33	0.58	1.09	1
		MAN1B1	46.3	0.0292	61.53	0.0013	21.44	0.874	13.5	0.991	50.92	0.0051	14.16	0.986	11.48	0.985
		PRKCSH	35.1	0.605	50.22	0.0886	28.24	0.746	24.6	0.955	39.11	0.251	13.27	0.981	21.7	0.795
		UGCGL1	48.9	0.216	76.81	0.0016	53.85	0.0706	22.7	0.999	49.64	0.0647	53.34	0.0771	33.83	0.0877
		UGCGL2	41	0.259	34.48	0.633	38.72	0.348	18.8	0.996	48.8	0.113	1.35	1	40.74	0.0914
Branching1	Downstream	FUT8	19.8	0.993	25.28	0.966	51.67	0.102	69.3	0.0015	25.29	0.909	83.3	0.0001	5.11	0.746
		MAN1A1	104.2	0.115	120.75	0.0593	75.04	0.959	55.9	1	120.44	0.0124	3.81	1	116.01	2e-05
		MAN1A2	56.3	0.538	35.21	0.992	72.55	0.0947	48	0.769	45.95	0.637	25.12	0.99	33.05	0.514
		MAN1C1	39.3	0.861	45.9	0.559	50.64	0.121	33.3	0.829	10.18	1	59.67	0.0079	36.05	0.649
		MAN2A1	108.5	0.0086	106.94	0.0627	40.76	1	109.5	0.0072	11.96	1	61.52	0.493	26.63	1
		MAN2A2	51.7	0.985	63.98	0.949	86.5	0.465	208.7	3e-12	34.33	0.997	38.31	0.547	49.19	0.585
		MGAT1	57	0.439	17.35	1	35.93	0.972	59.1	0.437	34.82	0.988	53.16	0.429	31.33	0.982
		MGAT2	52.9	0.362	81.25	0.0059	32	0.987	43.9	0.782	29.23	0.506	21.21	0.999	0.87	1
		MGAT3	39.3	0.989	56.77	0.873	64.03	0.789	157.7	2e-08	70.32	0.0011	83.46	0.0001	39.8	0.228
		MGAT5	90.5	0.993	115.76	0.243	157.33	0.0002	79.7	0.987	75.66	0.998	67.82	0.972	78.62	0.959
Branching2		B4GALT1	142.2	0.0035	62.88	0.998	98.92	0.622	104.3	0.527	155.83	0.0002	29.55	1	98.06	0.313
		B4GALT2	72.3	0.718	166.84	2e-07	67.28	0.844	22.5	1	136.11	0.0001	69.81	0.416	49.28	0.958
		B4GALT3	81.5	0.0228	30.7	1	43.55	1	45.3	1	54.71	0.955	77.72	0.246	39.04	0.994
		MGAT4A	116.2	2e-05	50.85	0.916	126.26	3e-06	10.8	1	119.86	3e-06	17.13	1	20.98	0.997
		MGAT4B	28.1	0.922	38.65	0.83	39.85	0.792	79.1	0.0031	70.49	0.0068	18.51	0.95	18.64	0.998
		MGAT5B	145.9	0.625	179.67	0.114	147.68	0.711	206.3	0.0106	111.86	0.988	167.38	0.0716	91.81	0.995
		ST3GAL4	168.7	3e-07	50.57	1	91.94	0.894	145.6	0.0245	64.56	0.998	75	0.796	48.47	1
		ST6GAL1	112	0.917	134.49	0.52	104.42	0.992	53.7	1	157.8	0.173	101.22	0.834	93.54	0.838
		ST8SIA2	196.4	0.286	146.69	0.98	111.94	1	182.7	0.555	192.97	0.0745	173.16	0.0492	180.87	0.204
		ST8SIA3	61.9	0.687	60.2	0.612	136.23	2e-07	76.1	0.186	49.32	0.42	43.76	0.647	44.4	0.0439
		ST8SIA6	97.4	0.972	154.66	0.0133	178.8	0.0001	198.5	3e-06	90.48	0.888	59.9	1	81.11	0.994
substrates		ALG5	59.4	0.125	58.33	0.0482	36.14	0.794	33.5	0.756	49.27	0.0262	20.61	0.995	28.14	0.106
		DOLK	46.4	0.0082	10.75	1	29.06	0.787	18.6	0.972	37.61	0.228	10	0.999	24.74	0.817
		DOLPP1	57.1	0.0603	14.73	1	19.42	1	24.4	0.998	39.94	0.845	13.95	1	27.71	0.996
		DPM1	84.3	0.837	193.87	3e-08	65.54	0.965	44.9	1	28.9	1	83.57	0.614	49.47	1
		DPM2	45.4	0.99	29.97	1	52.28	0.616	61.1	0.768	58.08	0.799	59.5	0.494	15.56	1
		DPM3	80.6	0.0039	48.42	0.754	45.14	0.85	235.5	2e-24	31.36	0.924	51.04	0.355	17.16	1
		GMPPA	50.4	0.684	63.96	0.123	41.47	0.852	43.1	0.805	19.02	1	100.62	0.0001	65.06	0.0746
		PGM3	45.3	0.794	62.69	0.381	39.18	0.935	47.8	0.872	25.49	1	45.27	0.795	64.25	0.0026
		PMM1	67.4	0.0012	23.72	0.854	19.08	0.896	39.9	0.226	85.82	8e-07	32.02	0.0099	7.46	0.915
		PMM2	103	0.934	175.88	0.0064	91.35	0.991	76.6	0.999	33.84	1	88.86	0.91	111.1	0.0651
		UAP1	61.8	0.554	33.77	0.999	51.51	0.87	47.2	0.989	68.33	0.333	46.26	0.932	9.75	1
other		MANEA	82.1	0.353	56.93	0.87	52.38	0.982	61.9	0.953	65.66	0.489	76.52	0.277	4.49	1
		P-value cutoffs by population
		SSAFR	Fst	1.81124e-05
		MENA	Fst	2.48005e-05
		EUR	Fst	2.50179e-05
		CSASIA	Fst	6.78964e-05
		EASIA	Fst	1.91356e-05
		AME	Fst	5.16726e-05
		OCE	Fst	9.3233e-06

## Sheet: Table S5 mean iHS by gene
Table S5: Mean iHS values per Gene, by Continental group. The mean iHS value is indicated for each gene region (gene ± 100 kb) along with lower and upper 95% confidence interval and the number of SNPs used.
	SSAFR				MENA				EUR				CSASIA				EASIA				AME				OCE
Gene	Mean	95% CI		N	Mean	95% CI		N	Mean	95% CI		N	Mean	95% CI		N	Mean	95% CI		N	Mean	95% CI		N	Mean	95% CI		N
ALG1	0.73	0.54	0.93	33	0.58	0.45	0.71	35	0.65	0.48	0.82	34	0.59	0.41	0.76	34	0.63	0.45	0.81	30	0.7	0.47	0.94	29	0.92	0.59	1.25	25
ALG11	1.18	0.79	1.57	22	1.07	0.86	1.27	23	1.14	0.99	1.29	23	0.87	0.67	1.06	24	0.37	0.23	0.51	21	0.86	0.6	1.12	22	0.72	0.57	0.86	22
ALG12	0.58	0.36	0.8	18	1.95	1.44	2.46	17	1.98	1.53	2.44	17	1.43	1.03	1.83	17	2.03	1.36	2.71	15	0.38	0.21	0.55	15	0.73	0.43	1.02	13
ALG14	0.6	0.41	0.79	35	1.16	0.92	1.4	38	1.07	0.86	1.27	38	1.03	0.78	1.28	37	1.03	0.81	1.24	35	0.83	0.57	1.09	25	0.72	0.57	0.88	27
ALG2	0.76	0.55	0.96	36	0.95	0.74	1.15	33	0.78	0.57	0.99	32	0.74	0.53	0.96	31	0.65	0.53	0.76	25	1.19	0.88	1.49	31	0.75	0.42	1.07	12
ALG3	0.92	0.65	1.18	23	0.58	0.44	0.72	30	0.67	0.44	0.89	32	0.7	0.47	0.92	32	0.68	0.5	0.86	25	1.13	0.81	1.45	22	0.92	0.56	1.28	12
ALG5	0.69	0.49	0.88	24	0.7	0.48	0.91	21	0.8	0.59	1.02	21	0.68	0.52	0.84	21	0.53	0.33	0.74	16	0.64	0.46	0.82	19	0.93	0.65	1.22	10
ALG6	0.9	0.63	1.17	25	0.83	0.61	1.06	27	0.77	0.56	0.97	28	0.81	0.61	1.02	28	0.79	0.57	1.01	28	0.82	0.56	1.08	26	0.55	0.31	0.79	17
ALG8	0.9	0.69	1.11	39	0.54	0.41	0.67	42	0.65	0.54	0.77	43	0.56	0.41	0.71	44	0.71	0.54	0.88	37	0.69	0.5	0.88	32	0.64	0.49	0.79	28
ALG9	1.26	0.92	1.6	12	0.71	0.35	1.06	12	0.73	0.36	1.1	13	0.49	0.19	0.79	11	0.38	0.18	0.58	10	0.46	0.27	0.66	10	1.01	0.54	1.49	8
B4GALT1	0.61	0.47	0.76	49	0.67	0.52	0.82	47	0.71	0.55	0.87	51	0.74	0.59	0.88	52	0.47	0.34	0.61	49	1.22	1.03	1.42	35	0.65	0.52	0.77	45
B4GALT2	0.88	0.68	1.08	39	0.54	0.39	0.7	41	0.77	0.6	0.93	39	0.78	0.61	0.96	41	0.57	0.42	0.72	39	0.65	0.47	0.83	33	0.43	0.31	0.54	33
B4GALT3	1.04	0.79	1.3	29	0.61	0.44	0.78	39	0.69	0.52	0.86	42	0.72	0.51	0.93	40	0.67	0.53	0.81	37	0.8	0.65	0.95	35	0.69	0.49	0.89	32
DAD1	0.7	0.59	0.81	89	0.59	0.49	0.69	96	0.57	0.46	0.67	92	0.65	0.53	0.77	94	0.77	0.65	0.9	85	0.75	0.6	0.91	70	0.95	0.8	1.1	68
DDOST	0.79	0.65	0.94	45	0.9	0.7	1.1	41	0.77	0.59	0.94	44	0.74	0.6	0.87	46	0.61	0.45	0.77	40	0.7	0.49	0.91	33	0.6	0.45	0.75	39
DOLK	0.89	0.31	1.47	12	0.54	0.31	0.77	15	0.73	0.47	0.99	16	0.7	0.44	0.97	14	0.51	0.37	0.64	14	0.92	0.62	1.23	12	0.63	0.35	0.92	14
DOLPP1	0.63	0.42	0.84	20	1	0.72	1.29	21	1.16	0.81	1.5	23	1.42	1.09	1.75	23	0.68	0.44	0.93	24	0.98	0.68	1.27	22	0.69	0.41	0.96	24
DPAGT1	0.8	0.54	1.07	24	0.53	0.37	0.7	26	0.64	0.45	0.83	27	0.67	0.49	0.85	26	0.84	0.67	1.01	23	0.65	0.37	0.93	18	0.48	0.39	0.58	19
DPM1	0.69	0.53	0.85	48	1.53	1.3	1.76	48	1.44	1.22	1.65	43	1.7	1.44	1.97	45	0.92	0.74	1.1	45	0.65	0.53	0.78	43	0.99	0.79	1.19	44
DPM2	0.65	0.51	0.8	31	0.81	0.56	1.05	30	1.51	1.15	1.87	24	0.84	0.62	1.05	31	0.65	0.44	0.85	31	1.08	0.86	1.31	27	0.49	0.34	0.64	20
DPM3	0.45	0.31	0.6	25	0.82	0.62	1.02	28	0.75	0.55	0.94	28	0.57	0.37	0.77	28	2.92	2.68	3.17	22	1.32	1.12	1.51	24	0.64	0.42	0.85	24
EDEM3	0.69	0.44	0.94	23	0.47	0.33	0.6	27	0.48	0.35	0.61	27	0.67	0.53	0.81	26	0.49	0.36	0.62	25	0.66	0.49	0.82	26	1.85	1.54	2.15	24
FUT8	1.4	0.91	1.89	17	1.03	0.7	1.36	18	1.04	0.76	1.32	18	1.09	0.72	1.46	18	0.93	0.63	1.24	15	1.03	0.83	1.22	17	0.37	-3.79	4.53	2
GANAB	2.05	1.71	2.38	11	0.51	0.35	0.67	13	0.58	0.38	0.77	13	0.82	0.51	1.13	13	0.57	0.31	0.84	13	0.66	0.24	1.07	6	0.66	0.24	1.09	10
GCS1	0.64	0.29	0.99	13	2.57	1.9	3.25	12	2.83	2.28	3.38	11	1.8	1.22	2.39	12	0.67	0.42	0.92	12	0.52	0.2	0.84	7	1	0.54	1.45	12
GMPPA	0.91	0.7	1.12	27	0.5	0.37	0.64	25	0.73	0.54	0.91	25	0.58	0.41	0.76	24	0.87	0.58	1.16	26	0.7	0.52	0.89	25	0.68	0.45	0.91	24
MAN1A1	0.67	0.5	0.83	44	0.75	0.59	0.92	49	0.61	0.48	0.74	49	0.71	0.58	0.85	49	0.83	0.67	0.98	46	1.66	1.47	1.86	43	0.39	0.33	0.46	30
MAN1A2	1.17	0.83	1.51	28	1.22	0.94	1.5	28	1.16	0.89	1.44	28	1.02	0.78	1.27	27	0.41	0.27	0.54	24	0.37	0.25	0.48	21	0.53	0.38	0.69	16
MAN1B1	1.31	0.91	1.71	14	0.54	0.34	0.75	15	0.47	0.3	0.64	14	0.69	0.45	0.93	14	1.12	0.82	1.42	13	0.5	0.31	0.7	13	0.96	0.56	1.36	11
MAN1C1	0.52	0.34	0.7	24	1.03	0.8	1.26	23	1.1	0.82	1.37	19	1.07	0.81	1.32	20	0.54	0.35	0.72	19	0.58	0.4	0.76	17	0.71	0.49	0.93	19
MAN2A1	2.13	1.72	2.53	36	0.85	0.67	1.04	40	0.78	0.63	0.92	41	0.56	0.41	0.71	35	1.74	1.52	1.97	28	0.69	0.49	0.88	28	0.81	0.59	1.02	31
MAN2A2	0.63	0.47	0.79	38	0.78	0.58	0.98	42	0.6	0.47	0.74	43	0.66	0.5	0.81	43	0.63	0.46	0.8	32	0.43	0.29	0.58	20	0.65	0.47	0.84	26
MANEA	0.71	0.56	0.87	36	0.81	0.64	0.98	32	0.91	0.76	1.05	36	0.75	0.58	0.92	38	0.96	0.74	1.17	30	0.84	0.67	1.01	32	0.94	0.62	1.27	17
MGAT1	0.87	0.63	1.12	25	1.27	1	1.54	24	1.45	1.23	1.68	24	0.79	0.57	1	26	0.66	0.46	0.86	27	0.78	0.6	0.96	24	0.54	0.39	0.69	23
MGAT2	0.97	0.73	1.21	24	0.64	0.47	0.82	25	0.65	0.52	0.77	25	0.49	0.29	0.68	25	1.86	1.67	2.05	15	0.7	0.46	0.94	23	0.39	0.26	0.52	13
MGAT3	0.9	0.69	1.12	28	0.52	0.38	0.67	32	0.69	0.5	0.89	34	0.6	0.44	0.76	33	2.31	2.02	2.6	18	0.42	0.3	0.53	19	0.85	0.52	1.17	16
MGAT4A	0.93	0.7	1.16	28	0.57	0.41	0.73	32	0.61	0.45	0.77	32	0.6	0.45	0.76	31	0.59	0.4	0.78	28	1.13	0.82	1.43	22	0.7	0.52	0.88	21
MGAT4B	0.74	0.49	0.98	19	0.76	0.53	0.98	23	0.71	0.46	0.96	23	0.56	0.37	0.76	23	0.54	0.39	0.69	21	0.69	0.38	0.99	14	1.12	0.76	1.48	19
MGAT5	0.61	0.5	0.73	59	0.62	0.46	0.79	48	0.9	0.74	1.07	46	0.94	0.74	1.13	49	0.57	0.44	0.69	52	0.69	0.53	0.84	41	1.02	0.77	1.28	48
MGAT5B	0.62	0.52	0.72	70	1.2	1	1.39	72	1.2	1	1.39	72	0.72	0.61	0.83	74	0.6	0.51	0.69	68	0.87	0.72	1.03	65	0.79	0.64	0.94	59
PGM3	0.55	0.37	0.74	26	0.62	0.45	0.8	29	0.92	0.76	1.09	26	1.16	0.89	1.43	29	1.06	0.82	1.31	28	0.55	0.38	0.71	26	0.65	0.43	0.86	19
PMM1	0.68	0.42	0.93	18	0.98	0.63	1.33	15	0.83	0.51	1.15	13	1.01	0.68	1.34	15	0.71	0.47	0.95	15	0.92	0.64	1.2	7	1.39	0.75	2.03	6
PMM2	0.91	0.73	1.09	60	0.65	0.5	0.79	63	0.71	0.56	0.85	60	0.65	0.49	0.81	56	0.63	0.49	0.77	48	0.6	0.47	0.73	51	0.84	0.66	1.03	45
PRKCSH	0.73	0.44	1.02	18	1.15	0.81	1.48	18	1.04	0.69	1.4	16	1.19	0.82	1.56	18	0.71	0.51	0.9	16	0.35	0.2	0.51	13	0.53	0.33	0.73	13
RFT1	0.73	0.56	0.9	35	0.7	0.57	0.82	38	0.71	0.56	0.87	37	0.77	0.61	0.93	37	0.71	0.54	0.87	35	0.64	0.42	0.86	27	0.59	0.4	0.78	34
RPN1	0.45	0.29	0.62	22	0.62	0.42	0.81	23	0.6	0.4	0.8	22	0.5	0.36	0.65	21	0.64	0.45	0.82	21	0.87	0.57	1.18	21	1.05	0.74	1.35	21
RPN2	0.88	0.62	1.13	19	0.58	0.3	0.86	17	0.6	0.37	0.82	17	0.68	0.45	0.91	17	0.88	0.55	1.22	14	0.63	0.46	0.81	11	0.77	0.48	1.05	14
ST3GAL4	0.71	0.55	0.87	43	0.71	0.54	0.88	53	0.69	0.52	0.85	54	0.76	0.59	0.93	55	0.72	0.56	0.88	50	0.5	0.37	0.63	42	0.96	0.76	1.15	45
ST6GAL1	0.89	0.73	1.05	64	0.64	0.52	0.75	65	0.72	0.57	0.87	68	0.67	0.55	0.78	66	0.67	0.55	0.79	68	0.64	0.51	0.77	55	0.57	0.43	0.71	52
ST8SIA2	0.63	0.53	0.73	84	0.65	0.54	0.75	84	0.58	0.49	0.68	84	0.8	0.69	0.91	84	0.5	0.42	0.58	80	0.57	0.45	0.68	67	0.69	0.57	0.82	76
ST8SIA3	0.73	0.57	0.88	33	1.56	1.19	1.93	31	1.56	1.3	1.83	30	0.96	0.75	1.18	31	0.55	0.39	0.71	23	0.65	0.43	0.86	23	0.59	0.35	0.83	14
ST8SIA6	0.76	0.61	0.92	62	0.78	0.64	0.92	58	0.92	0.74	1.09	57	0.68	0.56	0.79	58	0.56	0.45	0.68	56	0.79	0.67	0.92	55	0.78	0.62	0.93	57
STT3A	0.7	0.51	0.89	29	0.85	0.63	1.08	29	0.84	0.66	1.01	28	0.68	0.51	0.85	28	0.88	0.51	1.25	18	0.86	0.57	1.15	16	0.68	0.43	0.94	16
STT3B	0.78	0.54	1.02	29	0.6	0.42	0.77	30	0.64	0.48	0.8	30	0.87	0.67	1.08	30	0.55	0.35	0.75	26	1.45	1.22	1.68	22	0.77	0.51	1.03	21
TUSC3	0.74	0.6	0.88	59	1.08	0.87	1.28	67	0.98	0.79	1.17	66	1.09	0.9	1.28	67	1.16	1	1.31	67	0.84	0.71	0.96	58	1.02	0.84	1.19	44
UAP1	0.93	0.75	1.12	30	0.59	0.4	0.79	29	0.48	0.34	0.63	29	0.59	0.43	0.75	33	0.65	0.47	0.83	30	0.7	0.48	0.91	28	0.62	0.43	0.81	24
UGCGL1	1.12	0.79	1.46	19	0.78	0.49	1.07	20	0.84	0.49	1.19	18	0.82	0.57	1.08	22	0.87	0.54	1.19	18	1.21	0.83	1.59	19	0.92	0.57	1.26	12
UGCGL2	1.5	1.13	1.87	18	1.08	0.64	1.53	19	0.87	0.45	1.29	18	1.14	0.64	1.63	19	1.36	1.05	1.68	19	0.65	0.5	0.79	10	0.96	0.56	1.36	15

## Sheet: Table S6 iHS combined p-values
Table S6: Z scores and combined p values for iHS estimates of all SNPs within a gene region ± 100 kb for all genes of Asparagine N-Glycosylation pathway. Significance is calculated by outlier method using a genomic distribution (0.05 cut-offs) calculated per population, are shown below.
			SSAFR		MENA		EUR		CSASIA		EASIA		AME		OCE
Sub-pathway	Position (relative to Calnexin/Calreticulin Cycle)	gene	z	p	z	p	z	p	z	p	z	p	z	p	z	p
Precursor Biosynthesis	Upstream	ALG1	59.5	0.702	44.4	0.993	50.9	0.94	45.9	0.982	43.6	0.945	50.67	0.742	62.51	0.11
		ALG11	74.3	0.00292	61.5	0.0624	64.9	0.0344	49.6	0.411	15.8	1	47.47	0.333	35.43	0.818
		ALG12	23.4	0.947	112.2	3e-10	115.1	1e-10	72	0.00015	110	5e-11	11.65	0.999	22.31	0.672
		ALG14	50	0.966	122.2	0.00061	106.2	0.0126	105.1	0.0102	94.6	0.0269	52.69	0.37	44.74	0.811
		ALG2	67.8	0.618	79.3	0.126	61.5	0.567	56.6	0.67	34.5	0.954	106.87	0.00035	21.31	0.62
		ALG3	54.7	0.179	38.1	0.988	53.1	0.832	55.3	0.772	38.7	0.877	68.56	0.0103	27.86	0.266
		ALG6	57.6	0.215	55.9	0.403	51	0.664	54.8	0.519	54	0.551	54.6	0.376	21.29	0.956
		ALG8	91.1	0.148	49.7	0.999	61.2	0.98	56.3	0.997	62.5	0.828	52.18	0.855	40.22	0.945
		ALG9	40.8	0.0175	20.4	0.672	23.3	0.614	11.7	0.962	7.6	0.994	9.41	0.978	20.6	0.195
		DPAGT1	49	0.434	30.5	0.993	39.6	0.929	39.3	0.903	45.1	0.509	28	0.827	18.61	0.997
		RFT1	60.8	0.777	59.2	0.923	60.9	0.864	67.5	0.69	57.9	0.848	41.42	0.895	48.36	0.966
OST complex		DAD1	149.2	0.943	131.4	1	119.5	1	148.4	0.985	162.8	0.641	134.53	0.615	167.93	0.0327
		DDOST	85.9	0.604	95.4	0.149	82.4	0.65	78.3	0.845	56.4	0.979	56.95	0.779	53.93	0.983
		RPN1	21.1	0.999	32.3	0.937	29.6	0.952	21.8	0.996	29.7	0.924	47.92	0.245	58.71	0.0449
		RPN2	41.4	0.325	23.4	0.913	22.6	0.933	26.2	0.828	30.9	0.323	14.73	0.874	25.62	0.594
		STT3A	48.1	0.819	61.9	0.337	55.2	0.505	43.4	0.892	42.6	0.209	33.65	0.388	25.54	0.783
		STT3B	57.2	0.504	41	0.971	43.1	0.951	64.8	0.313	32.6	0.984	89.29	6e-05	39.7	0.572
		TUSC3	106	0.777	205.5	7e-05	179	0.00408	205.7	7e-05	209.6	3e-05	115.7	0.49	115.06	0.028
CNX_CRT		EDEM3	39	0.76	26.4	0.999	26.8	0.999	38.1	0.925	25.4	0.998	38.27	0.922	138.72	1e-10
		GANAB	71.1	4e-07	13.6	0.978	15.8	0.94	25.5	0.49	16.5	0.922	8.71	0.728	16.23	0.702
		GCS1	20.4	0.774	117.8	2e-14	125.5	2e-16	70.9	2e-06	18	0.803	7.68	0.905	31.94	0.129
		MAN1B1	51.5	0.00437	17.6	0.965	13.2	0.992	21.6	0.799	37.3	0.0702	13.67	0.977	26.89	0.215
		PRKCSH	32.6	0.632	56.1	0.0174	44.1	0.0748	60.2	0.00696	25.2	0.798	9	0.999	14.63	0.964
		UGCGL1	57.9	0.0203	38.9	0.52	39.3	0.323	44.9	0.434	40.1	0.295	65.71	0.00347	27.45	0.284
		UGCGL2	79.6	4e-05	60.8	0.0109	44.2	0.164	66.5	0.00288	73	0.00056	13.52	0.854	38.69	0.133
Branching1	Downstream	FUT8	72.1	0.00015	48.9	0.0739	48	0.0873	54	0.0271	34.9	0.247	42.54	0.149	1.55	0.82
		MAN1A1	70.4	0.915	90.5	0.691	67.8	0.991	81.2	0.89	91.7	0.489	215.07	5e-13	23.08	1
		MAN1A2	95.5	0.0008	95.5	0.0008	89.8	0.00277	71.9	0.0519	20.1	1	15.08	1	17.98	0.978
		MAN1C1	27.7	0.992	60.2	0.0776	54.1	0.0437	54.5	0.0631	22.1	0.982	21.29	0.956	31.44	0.765
		MAN2A1	260.1	4e-23	85.4	0.318	74.4	0.713	43.3	0.995	148.1	3e-10	45.23	0.848	62.66	0.453
		MAN2A2	56	0.958	82.9	0.515	57.8	0.992	66.1	0.946	46.6	0.95	17.82	0.999	39.1	0.907
		MGAT1	55.7	0.27	83.8	0.00105	97.9	3e-05	49.2	0.585	41.9	0.885	43.3	0.666	26.98	0.989
		MGAT2	59.1	0.131	36.1	0.93	34.4	0.954	27.4	0.996	84.5	4e-07	38.61	0.772	10.11	0.998
		MGAT3	63.9	0.219	36.5	0.998	56.5	0.84	44.6	0.98	142.2	1e-14	15.7	0.999	34.22	0.362
		MGAT5	82.1	0.995	72.9	0.962	103.4	0.195	120.1	0.0646	66.7	0.998	65.64	0.907	140.4	0.00213
Branching2		B4GALT1	70.2	0.985	74.2	0.934	87.5	0.847	91.8	0.799	52.2	1	114.38	0.00065	66.22	0.972
		B4GALT2	88	0.207	51.6	0.996	71.3	0.691	77.8	0.609	50.1	0.994	50.28	0.924	29.5	1
		B4GALT3	82	0.0208	56.2	0.97	68.8	0.885	73	0.697	56.2	0.938	65.44	0.632	53.41	0.825
		MGAT4A	66.5	0.159	41.3	0.988	43.6	0.976	41.7	0.978	38.3	0.966	67.47	0.013	33.69	0.816
		MGAT4B	33.6	0.673	41.6	0.658	39.4	0.742	29	0.976	24	0.988	22.7	0.748	59.07	0.0158
		MGAT5B	97.6	0.997	250.2	1e-07	251.6	7e-08	124.2	0.923	89.2	0.999	144.79	0.177	115.59	0.546
		ST3GAL4	73.5	0.829	93.9	0.794	91.8	0.868	105	0.618	87.2	0.817	45.91	1	112.74	0.0527
		ST6GAL1	147.5	0.114	94.7	0.991	121.4	0.81	100.6	0.981	106.3	0.972	81.75	0.98	69.19	0.997
		ST8SIA2	122.7	0.997	125.2	0.994	109.2	1	162	0.616	85.3	1	86.65	0.999	127.16	0.929
		ST8SIA3	55.8	0.811	155.6	5e-10	140.9	2e-08	76.1	0.107	27.5	0.986	34.55	0.892	18.5	0.913
		ST8SIA6	118.8	0.616	110.4	0.628	134.9	0.0883	89.1	0.97	70	0.999	102.89	0.672	109.51	0.601
substrates		ALG5	38.4	0.838	33.9	0.808	39.6	0.576	31.1	0.893	18.4	0.974	26.74	0.914	22.41	0.319
		DOLK	29.5	0.201	17.8	0.962	27.2	0.71	22.6	0.755	14.4	0.984	26.97	0.306	20.62	0.841
		DOLPP1	28.5	0.913	54.7	0.09	75.7	0.00376	96.1	2e-05	40	0.789	56.6	0.0964	41.56	0.732
		DPM1	79.6	0.886	222.2	5e-12	180.7	1e-08	246	2e-16	105	0.134	63.3	0.969	114.89	0.0287
		DPM2	45.5	0.943	61.8	0.411	112.1	5e-07	64.6	0.385	48.3	0.899	75.73	0.0272	20.83	0.995
		DPM3	23.9	0.999	55.4	0.497	49.2	0.728	36.9	0.977	246.3	6e-30	84.42	0.00091	36.15	0.895
		GMPPA	61.7	0.219	26.3	0.998	41.6	0.795	30.6	0.976	60.4	0.199	40.43	0.831	39.28	0.811
		PGM3	32.7	0.983	41	0.955	57.1	0.29	92.8	0.00253	78.5	0.0251	31.2	0.99	28.28	0.875
		PMM1	28.7	0.801	38	0.15	26	0.461	38.9	0.128	24.4	0.753	14.83	0.39	23.22	0.0259
		PMM2	144	0.0671	98.5	0.967	102.4	0.876	89.4	0.943	69.4	0.981	70.23	0.993	97.05	0.287
		UAP1	69.8	0.181	40.1	0.965	29.8	0.999	43.8	0.984	45	0.925	47.1	0.796	34.28	0.932
other		MANEA	59.8	0.848	61.6	0.562	77.6	0.306	68	0.732	72.6	0.127	63.79	0.484	41.38	0.18
P-value cutoffs by population
SSAFR	iHS	0.000877725	319
MENA	iHS	3.43135e-05	319
EUR	iHS	1.89039e-05	318
CSASIA	iHS	3.16422e-05	319
EASIA	iHS	2.60792e-05	318
AME	iHS	3.58916e-05	313
OCE	iHS	6.28712e-05	315

## Sheet: Table S7 Mann-Whitney U test
Table S7: Mann-Whitney U Test comparing upstream and downstream parts of the pathway
test	population	Rank Sum	Rank Sum	U	Z	p-level	Valid N	Valid N	mean Z-values Upstream	mean Z-values Downstream
FST	SSAFR	484	597	159	-2.28246	0.0224631	25	21	60.388	87.719
FST	MENA	518	563	193	-1.53266	0.12536	25	21	62.5524	83.1138
FST	EUR	499	582	174	-1.95167	0.0509788	25	21	65.0116	86.3486
FST	CSASIA	484	597	159	-2.28246	0.0224631	25	21	54.744	94.7619
FST	EASIA	525	556	200	-1.37829	0.168113	25	21	54.8792	79.151
FST	AME	521	560	196	-1.46651	0.142512	25	21	48.6152	63.3581
FST	OCE	536	545	211	-1.13571	0.256077	25	21	39.9568	56.3267
iHS	SSAF	477	604	152	-2.43682	0.0148174	25	21	59.61	85.65
iHS	MENA	502	579	177	-1.88551	0.0593623	25	21	63.82	85.12
iHS	EUR	480	601	155	-2.37067	0.0177566	25	21	61.12	87.83
iHS	CSASIA	506	575	181	-1.7973	0.0722895	25	21	61.22	75.36
iHS	EASIA	520	561	195	-1.48856	0.136605	25	21	54.58	65.96
iHS	AME	532	549	207	-1.22393	0.220981	25	21	46.91	63.67
iHS	OCE	544	537	219	-0.959293	0.337412	25	21	45.77	56.29

## Sheet: Table S8 Chi-test comparison
Table S8: comparison of number of events of genetic differentiation (FST) and positive selection (iHS) between the upstream and downstream part of the pathway. A p-value < 0.05 (Chi-square test) means that the number of events is not equally distributed among the two parts of the pathway.
FST
subpathway	# genes with a signal in at least one population	expected	(O-E)^2/E	# of genes
upstream	0	3.80435	3.80435	25
downstream	7	3.19565	4.52899	21
	7		8.33333	46	p	0.00389242
iHS
subpathway	# genes with a signal in at least one population	expected	(O-E)^2/E	# of genes
upstream	4	6.52174	0.975072	25
downstream	8	5.47826	1.1608	21
	12		2.13587	46	p	0.143889

## Sheet: Table S9 hypergeometric test
Table S9: Hypergeometric test per population.
Test	Continental Group	genes set	# genes in background	# genes in background with q<0.05	# genes in genes set	# genes in genes set with q<0.05	P (x > X) (hypergeometric test)	P (x =< X) (hypergeometric test)	X = proportion of successes in background x = proportion of successes in gene set
Fst	SSAFR	upstream	6450	321	25	0	0.721589	0.278411
Fst	MENA	upstream	6450	321	25	0	0.721589	0.278411
Fst	EUR	upstream	6450	321	25	0	0.721589	0.278411
Fst	CSASIA	upstream	6450	321	25	0	0.721589	0.278411
Fst	EASIA	upstream	6450	321	25	0	0.721589	0.278411
Fst	AME	upstream	6450	321	25	0	0.721589	0.278411
Fst	OCE	upstream	6450	321	25	0	0.721589	0.278411
Fst	SSAFR	downstream	6450	321	21	1	0.281182	0.718818
Fst	MENA	downstream	6450	321	21	1	0.281182	0.718818
Fst	EUR	downstream	6450	321	21	2	0.0836904	0.91631
Fst	CSASIA	downstream	6450	321	21	3	0.0183985	0.981602
Fst	EASIA	downstream	6450	321	21	1	0.281182	0.718818
Fst	AME	downstream	6450	321	21	0	0.658268	0.341732
Fst	OCE	downstream	6450	321	21	0	0.658268	0.341732
Fst	ALL	upstream	45150	2230	175	0	0.998611	0.00138904
Fst	ALL	downstream	45150	2230	147	7	0.441047	0.558953
iHS	SSAFR	upstream	6387	318	25	2	0.125577	0.874423
iHS	MENA	upstream	6379	318	25	2	0.125924	0.874076
iHS	EUR	upstream	6369	317	25	2	0.125485	0.874515
iHS	CSASIA	upstream	6378	318	25	1	0.356465	0.643535
iHS	EASIA	upstream	6351	317	25	1	0.356969	0.643031
iHS	AME	upstream	6261	312	25	0	0.722085	0.277915
iHS	OCE	upstream	6294	314	25	1	0.356743	0.643257
iHS	SSAFR	downstream	6387	318	21	3	0.0184227	0.981577
iHS	MENA	downstream	6379	318	21	2	0.084017	0.915983
iHS	EUR	downstream	6369	317	21	2	0.0837058	0.916294
iHS	CSASIA	downstream	6378	318	21	0	0.658966	0.341034
iHS	EASIA	downstream	6351	317	21	3	0.018576	0.981424
iHS	AME	downstream	6261	312	21	1	0.281697	0.718303
iHS	OCE	downstream	6294	314	21	0	0.659199	0.340801
iHS	ALL	upstream	44419	1843	175	5	0.737557	0.262443
iHS	ALL	downstream	44419	1843	147	8	0.158493	0.841507

## Sheet: Table S10 centralities
Table S10: Node centralities by gene
gene	subpahway	Betweenness	Centroid	Closeness	Eccentricity	Node.degree	Included	FST_significant	IHS_significant
ALG1	Precursor Biosynthesis	234.667	-32	0.0030303	0.0909091	3	1	0	0
ALG10	Precursor Biosynthesis	589	-12	0.00442478	0.142857	3	0	NA	NA
ALG10B	Precursor Biosynthesis	589	-12	0.00442478	0.142857	3	0	NA	NA
ALG11	Precursor Biosynthesis	21	-46	0.00245098	0.0769231	3	1	0	0
ALG12	Precursor Biosynthesis	439.333	-32	0.00330033	0.1	3	1	0	1
ALG13	Precursor Biosynthesis	298.667	-30	0.0033557	0.1	3	0	NA	NA
ALG14	Precursor Biosynthesis	298.667	-30	0.0033557	0.1	3	1	0	0
ALG2	Precursor Biosynthesis	31.1667	-39	0.00271003	0.0833333	3	1	0	0
ALG3	Precursor Biosynthesis	79	-46	0.00263852	0.0833333	3	1	0	0
ALG6	Precursor Biosynthesis	503.333	-32	0.00369004	0.111111	3	1	0	0
ALG8	Precursor Biosynthesis	259.167	-21	0.00404858	0.125	4	1	0	0
ALG9	Precursor Biosynthesis	75.3333	-39	0.00292398	0.0909091	3	1	0	0
DPAGT1	Precursor Biosynthesis	198	-37	0.00327869	0.1	4	1	0	0
RFT1	Precursor Biosynthesis	4	-46	0.00240385	0.0769231	2	1	0	0
RPN1	OST Complex	1317.67	0	0.0046729	0.142857	4	1	0	0
RPN2	OST Complex	1317.67	0	0.0046729	0.142857	4	1	0	0
DDOST	OST Complex	1317.67	0	0.0046729	0.142857	4	1	0	0
STT3A	OST Complex	1317.67	0	0.0046729	0.142857	4	1	0	0
STT3B	OST Complex	1317.67	0	0.0046729	0.142857	4	1	0	0
DAD1	OST Complex	1317.67	0	0.0046729	0.142857	4	1	0	0
TUSC3	OST Complex	1317.67	0	0.0046729	0.142857	4	1	0	0
EDEM3	CNX CRT	100	-48	0.00292398	0.0909091	2	1	0	1
GANAB	CNX CRT	204	-38	0.00367647	0.111111	3	1	0	1
PRKCSH	CNX CRT	204	-38	0.00367647	0.111111	3	1	0	0
GCS1	CNX CRT	242.5	-38	0.00396825	0.125	2	1	0	1
MAN1B1	CNX CRT	219	-38	0.00361011	0.0909091	2	1	0	0
UGCGL1	CNX CRT	196	-39	0.00340136	0.1	3	1	0	0
UGCGL2	CNX CRT	196	-39	0.00340136	0.1	3	1	0	1
FUT8	Branching1	0.888889	-41	0.00343643	0.0833333	4	1	0	1
MAN1A1	Branching1	316	-6	0.0044843	0.111111	3	1	0	1
MAN1A2	Branching1	316	-6	0.0044843	0.111111	3	1	0	1
MAN1C1	Branching1	316	-6	0.0044843	0.111111	3	1	0	0
MAN2A1	Branching1	90.3333	-28	0.00390625	0.0909091	5	1	0	1
MAN2A2	Branching1	89.4444	-29	0.00389105	0.0909091	4	1	1	0
MGAT1	Branching1	1158.67	-5	0.00438596	0.1	7	1	0	0
MGAT2	Branching1	118.775	-30	0.00357143	0.0833333	14	1	0	1
MGAT3	Branching1	816.758	-22	0.004	0.0909091	10	1	1	1
MGAT5	Branching1	0.635294	-38	0.00314465	0.0769231	12	1	0	0
B4GALT1	Branching2	44.0547	-31	0.00355872	0.0833333	13	1	0	0
B4GALT2	Branching2	44.0547	-31	0.00355872	0.0833333	13	1	1	0
B4GALT3	Branching2	44.0547	-31	0.00355872	0.0833333	14	1	0	0
MGAT4A	Branching2	1.05752	-37	0.00315457	0.0769231	13	1	1	0
MGAT4B	Branching2	0	-39	0.0031348	0.0769231	11	1	0	0
MGAT5B	Branching2	0	-41	0.00310559	0.0769231	10	1	0	1
ST3GAL4	Branching2	1.05752	-37	0.00315457	0.0769231	12	1	1	0
ST6GAL1	Branching2	44.0547	-31	0.00355872	0.0833333	13	1	0	0
ST8SIA2	Branching2	44.0547	-31	0.00355872	0.0833333	13	1	0	0
ST8SIA3	Branching2	44.0547	-31	0.00355872	0.0833333	13	1	1	1
ST8SIA6	Branching2	44.0547	-31	0.00355872	0.0833333	13	1	1	0
ALG5	Substrates	914.833	-13	0.0041841	0.125	5	1	0	0
DOLK	Substrates	0	-50	0.0028169	0.0909091	1	1	0	0
DOLPP1	Substrates	0	-50	0.0028169	0.0909091	1	1	0	1
DPM1	Substrates	256.333	-32	0.003003	0.0909091	4	1	1	1
DPM2	Substrates	256.333	-32	0.003003	0.0909091	4	1	0	1
DPM3	Substrates	256.333	-32	0.003003	0.0909091	4	1	1	1
GMPPA	Substrates	218.167	-32	0.00276243	0.0833333	5	1	0	0
GMPPB	Substrates	218.167	-32	0.00276243	0.0833333	5	0	NA	NA
PGM3	Substrates	0	-50	0.00314465	0.1	1	1	0	0
PMM1	Substrates	0	-50	0.00242718	0.0769231	1	1	1	0
PMM2	Substrates	0	-50	0.00242718	0.0769231	1	1	0	0
UAP1	Substrates	618.333	-29	0.00373134	0.111111	4	1	0	0
MANEA	none	1049.5	-4	0.00458716	0.125	4	0	0	0
